# Supplementary material for: Neurobiologically Realistic Determinants of Self-Organized Criticality in Networks of Spiking Neurons
Source: PLoS Comput Biol. 2011 Jun 2;7(6):e1002038. doi: 10.1371/journal.pcbi.1002038 (PMC3107249; doi:10.1371/journal.pcbi.1002038)
Supplement: Text S2 — Supporting information code. (TXT) [file pcbi.1002038.s002.txt]

Five mex files need to be compiled prior to simulations.
To compile these files, run the following lines in Matlab:

mex romiok_dir.c rand_mt.c
mex snmex.c
mex modulespike_thr.c rand_mt.c
mex histi.c
mex randipl.c rand_mt.c

The script main_simulation_script.m is the main simulation script.
All the other scripts do not need to be directly invoked.

main_simulation_script(htype,h,p)

%MAIN SIMULATION SCRIPT

%Inputs:        htype,  hierarchical connectivity type; 'pow' or 'exp'
%               h    ,  exponent size (e.g. 8/3 if 'pow', 4/5 if 'exp')
%               p    ,  proportion of intermodule edges (e.g. 0.3)

%Outputs:       MS   ,  module spike matrix
%               Z    ,  avalanche distributions and their properties
%                       (see powerlaw_pval function for details)


Example [Ms Z] = main_simulation_script('pow',8/3,0.5);
